# Supplementary material for: Oenopia shirkuhensis sp. nov. (Coleoptera, Coccinellidae) from Iran mimicking Adalia bipunctata
Source: Zookeys. 2020 Feb 24;915:107–16. doi: 10.3897/zookeys.915.46390 (PMC7052024; doi:10.3897/zookeys.915.46390)
Supplement: XML Treatment for Oenopia shirkuhensis [file zookeys.915.46390-treatment1.xml]

<!DOCTYPE tp:taxon-treatment
  PUBLIC "-//TaxonX//DTD Taxonomic Treatment Publishing DTD v0 20100105//EN" "tax-treatment-NSO.dtd">
<tp:taxon-treatment xmlns:tp="http://www.plazi.org/taxpub"><tp:treatment-meta><kwd-group><label>Taxon classification</label><kwd><named-content xmlns:xlink="http://www.w3.org/1999/xlink" content-type="kingdom">Animalia</named-content></kwd><kwd><named-content xmlns:xlink="http://www.w3.org/1999/xlink" content-type="order">Coleoptera</named-content></kwd><kwd><named-content xmlns:xlink="http://www.w3.org/1999/xlink" content-type="family">Coccinellidae</named-content></kwd></kwd-group><mixed-citation publication-type="journal"><person-group><name><surname>Khormizi</surname><given-names>Mehdi Zare</given-names></name><name><surname>Nedvěd</surname><given-names>Oldřich</given-names></name></person-group><article-title><italic><tp:taxon-name><tp:taxon-name-part taxon-name-part-type="genus" reg="Oenopia">Oenopia</tp:taxon-name-part> <tp:taxon-name-part taxon-name-part-type="species" reg="shirkuhensis">shirkuhensis</tp:taxon-name-part></tp:taxon-name></italic> sp. nov. (<tp:taxon-name><tp:taxon-name-part taxon-name-part-type="order">Coleoptera</tp:taxon-name-part></tp:taxon-name>, <tp:taxon-name><tp:taxon-name-part taxon-name-part-type="family">Coccinellidae</tp:taxon-name-part></tp:taxon-name>) from Iran mimicking <italic><tp:taxon-name><tp:taxon-name-part taxon-name-part-type="genus" reg="Adalia">Adalia</tp:taxon-name-part> <tp:taxon-name-part taxon-name-part-type="species" reg="bipunctata">bipunctata</tp:taxon-name-part></tp:taxon-name></italic></article-title><source>Zookeys</source><day>24</day><month>2</month><year>2020</year><volume>915</volume><fpage>107</fpage><lpage>116</lpage><pub-id pub-id-type="doi">10.3897/zookeys.915.46390</pub-id></mixed-citation></tp:treatment-meta><tp:nomenclature><tp:taxon-name><object-id xmlns:xlink="http://www.w3.org/1999/xlink" content-type="arpha" xlink:type="simple">E801591D-3B9E-599C-811E-9F24FC35CAF4</object-id>
            <tp:taxon-name-part taxon-name-part-type="genus" reg="Oenopia">Oenopia</tp:taxon-name-part>
            <tp:taxon-name-part taxon-name-part-type="species" reg="shirkuhensis">shirkuhensis</tp:taxon-name-part>
            <object-id xmlns:xlink="http://www.w3.org/1999/xlink" content-type="zoobank" xlink:type="simple">http://zoobank.org/69FF66FE-C039-496B-BD62-F50A564F9A51</object-id>
          </tp:taxon-name><tp:taxon-authority>Zare Khormizi &amp; Nedvěd</tp:taxon-authority><tp:taxon-status xmlns:xlink="http://www.w3.org/1999/xlink" xlink:type="simple">sp. nov.</tp:taxon-status></tp:nomenclature><tp:treatment-sec sec-type="type material" id="SECID0ECHAC"><title>Type material.</title><p><bold><italic>Holotype.</italic></bold> Male, Sorgan valley, Shirkooh mountain, Seikhalishah parish Dehbala village, Taft region, Yazd province, Iran, <named-content xmlns:xlink="http://www.w3.org/1999/xlink" content-type="dwc:verbatimCoordinates" xlink:type="simple"><named-content content-type="geo-json" specific-use="{&#34;type&#34;:&#34;Point&#34;,&#34;coordinates&#34;:[54.094667,31.625000]}" id="NCID0EQHAC" xlink:type="simple">31°37.50'N, 54°05.68'E</named-content></named-content>, 2960 m a.s.l. 16. v. 2014. On <italic><tp:taxon-name><tp:taxon-name-part taxon-name-part-type="genus" reg="Rosa">Rosa</tp:taxon-name-part> <tp:taxon-name-part taxon-name-part-type="species" reg="canina">canina</tp:taxon-name-part></tp:taxon-name></italic>. Lgt. Mehdi Zare Khormizi, Fig. <xref ref-type="fig" rid="F2">2</xref>.</p><p><bold><italic>Paratypes.</italic></bold> 5 males and 4 females in the same location and the same other data; 2 females at the beginning of the Najib valley, <named-content xmlns:xlink="http://www.w3.org/1999/xlink" content-type="dwc:verbatimCoordinates" xlink:type="simple"><named-content content-type="geo-json" specific-use="{&#34;type&#34;:&#34;Point&#34;,&#34;coordinates&#34;:[54.089667,31.626667]}" id="NCID0EOIAC" xlink:type="simple">31°37.60'N, 54°05.38'E</named-content></named-content>, 3130 m a.s.l., 3 males and 2 females at the end of the Sorgan valley, <named-content xmlns:xlink="http://www.w3.org/1999/xlink" content-type="dwc:verbatimCoordinates" xlink:type="simple"><named-content content-type="geo-json" specific-use="{&#34;type&#34;:&#34;Point&#34;,&#34;coordinates&#34;:[54.089167,31.627500]}" id="NCID0EWIAC" xlink:type="simple">31°37.65'N, 54°05.35'E</named-content></named-content>, 3155 m a.s.l., other data same. Figs <xref ref-type="fig" rid="F1">1</xref>, <xref ref-type="fig" rid="F2">3</xref>.</p><fig id="F1" position="float" orientation="portrait"><object-id xmlns:xlink="http://www.w3.org/1999/xlink" content-type="doi" xlink:type="simple">10.3897/zookeys.915.46390.figure1</object-id><object-id xmlns:xlink="http://www.w3.org/1999/xlink" content-type="arpha" xlink:type="simple">4FE7A746-399A-55B3-9B6E-BA2C29397D4D</object-id><label>Figure 1.</label><caption><p><italic><tp:taxon-name><tp:taxon-name-part taxon-name-part-type="genus" reg="Oenopia">Oenopia</tp:taxon-name-part> <tp:taxon-name-part taxon-name-part-type="species" reg="shirkuhensis">shirkuhensis</tp:taxon-name-part></tp:taxon-name></italic> sp. nov., paratype 1 (female), dorsal view.</p></caption><graphic xmlns:xlink="http://www.w3.org/1999/xlink" xlink:href="zookeys-915-107-g001.jpg" position="float" orientation="portrait" xlink:type="simple" id="oo_383100.jpg"><uri content-type="original_file" xlink:type="simple">https://binary.pensoft.net/fig/383100</uri></graphic></fig><fig id="F2" position="float" orientation="portrait"><object-id xmlns:xlink="http://www.w3.org/1999/xlink" content-type="doi" xlink:type="simple">10.3897/zookeys.915.46390.figures2-10</object-id><object-id xmlns:xlink="http://www.w3.org/1999/xlink" content-type="arpha" xlink:type="simple">BF92BC2E-5803-5CC8-9F7A-C733CD098A3F</object-id><label>Figures 2–10.</label><caption><p><italic><tp:taxon-name><tp:taxon-name-part taxon-name-part-type="genus" reg="Oenopia">Oenopia</tp:taxon-name-part> <tp:taxon-name-part taxon-name-part-type="species" reg="shirkuhensis">shirkuhensis</tp:taxon-name-part></tp:taxon-name></italic> sp. nov. <bold>2</bold> holotype (male), dorsal view <bold>3</bold> paratype 3 (male), dorsal view. Notice elytral spots extended towards the suture and slightly backward <bold>4</bold> individual from Kerman province, collected by Yu. Skrylnik, photographed by Alexander Slutsky, dorsal view <bold>5</bold> prosternum and mesosternum. Prosternal carinae extending over more than half of the prosternum length. Fovea in the front margin of mesosternum is shallow <bold>6</bold> paratype 2, first abdominal ventrite, left side. Ventrites completely black. Abdominal postcoxal line bifurcated with the main branch parallel to the posterior margin of the ventrite 1, not reaching lateral margin, secondary branch oblique (45°) separated from the main branch and from the coxal fovea <bold>7</bold> holotype, tegmen, outer view. The tips longer than wide, parabolic shape between the two tips less than two times wide as deep <bold>8</bold> holotype, tegmen, lateral view. The tips are inclined about 45° from the plane of penis guide main body. Parameres as long as the penis guide <bold>9</bold> holotype, penis <bold>10</bold> holotype, tip of penis. Scale bars: 1 mm (<bold>2, 3, 4, 9</bold>); 0.5 mm (<bold>7, 8, 10</bold>).</p></caption><graphic xmlns:xlink="http://www.w3.org/1999/xlink" xlink:href="zookeys-915-107-g002.jpg" position="float" orientation="portrait" xlink:type="simple" id="oo_383101.jpg"><uri content-type="original_file" xlink:type="simple">https://binary.pensoft.net/fig/383101</uri></graphic></fig><p>The holotype and one paratype of the new species will be deposited in the National Museum, Prague, Czechia. Five paratypes will be deposited at the University of South Bohemia, České Budějovice, Czechia. All specimens are in alcohol, but genitalia are on microscope glass in resin. Ten paratypes will be deposited in the collection of the first author, in Yazd, Iran. All are frozen.</p></tp:treatment-sec><tp:treatment-sec sec-type="material" id="SECID0EKLAC"><title>Other material examined.</title><p>Iran, Kerman province, 5.5 km E of Sekonj village, Kukhbenan Mountains, at <named-content xmlns:xlink="http://www.w3.org/1999/xlink" content-type="dwc:verbatimCoordinates" xlink:type="simple"><named-content content-type="geo-json" specific-use="{&#34;type&#34;:&#34;Point&#34;,&#34;coordinates&#34;:[57.475500,30.000000]}" id="NCID0ETLAC" xlink:type="simple">30°00.00'N, 57°28.53'E</named-content></named-content>, 2540 m a.s.l., 28. vi. 2014, lgt. Skrylnik Yu., 1 individual, determined based on the photograph made by Alexander Slutsky, Fig. <xref ref-type="fig" rid="F2">4</xref>.</p></tp:treatment-sec><tp:treatment-sec sec-type="etymology" id="SECID0E3LAC"><title>Etymology.</title><p>Adjective referring to the place of sampling, on the slopes of Shirkooh mountain (which means Lion mountain).</p></tp:treatment-sec><tp:treatment-sec sec-type="diagnosis" id="SECID0EBMAC"><title>Diagnosis.</title><p>This species can be separated from its congeners by the colour pattern of elytra, which is orange-red with only one pair of rounded black spots lying slightly behind the half length of the elytra, either in the middle between suture and lateral margin (Fig. <xref ref-type="fig" rid="F2">2</xref>) or extended to the suture (Fig. <xref ref-type="fig" rid="F2">3</xref>), which bears a narrow black stripe. In the closest relative, the elytra has 16 spots (Figs <xref ref-type="fig" rid="F3">11</xref>, <xref ref-type="fig" rid="F3">12</xref>). Abdominal ventrites are completely black (Fig. <xref ref-type="fig" rid="F2">6</xref>), while they have yellow margins in some congeners (Fig. <xref ref-type="fig" rid="F3">13</xref>). The two tips of penis guide are longer than wide and the parabolic shape between them, in outer view, is less than two times as wide as deep (Fig. <xref ref-type="fig" rid="F2">7</xref>). The tips in lateral view are inclined about 45° from the plane of main body (Fig. <xref ref-type="fig" rid="F2">8</xref>). Parameres are as long as the penis guide. In <italic><tp:taxon-name><tp:taxon-name-part taxon-name-part-type="genus" reg="Oenopia">Oenopia</tp:taxon-name-part> <tp:taxon-name-part taxon-name-part-type="species" reg="conglobata">conglobata</tp:taxon-name-part></tp:taxon-name></italic>, the tips of penis guide are shorter than wide, and the parabolic shape between the two tips are more than three times as wide as deep (Fig. <xref ref-type="fig" rid="F3">14</xref>), the tips are inclined about 80° from the plane of penis guide main body (Fig. <xref ref-type="fig" rid="F3">15</xref>), and the parameres are slightly shorter than the guide.</p><fig id="F3" position="float" orientation="portrait"><object-id xmlns:xlink="http://www.w3.org/1999/xlink" content-type="doi" xlink:type="simple">10.3897/zookeys.915.46390.figures11-17</object-id><object-id xmlns:xlink="http://www.w3.org/1999/xlink" content-type="arpha" xlink:type="simple">9974A979-B18F-56CB-AFB2-6BE6581E4B0E</object-id><label>Figures 11–17.</label><caption><p><italic><tp:taxon-name><tp:taxon-name-part taxon-name-part-type="genus" reg="Oenopia">Oenopia</tp:taxon-name-part> <tp:taxon-name-part taxon-name-part-type="species" reg="conglobata">conglobata</tp:taxon-name-part></tp:taxon-name></italic><bold>11</bold> from Yazd province, Iran, yellowish form. Dorsal view <bold>12</bold> from Yazd province, Iran, rose form. Dorsal view <bold>13</bold> from Chaharmahal and Bakhtiary province, Iran. Ventral view. Abdominal ventrites with large triangular yellow-brown margins <bold>14</bold> tegmen, outer view. The tips of penis guide shorter than wide, parabolic shape between the two tips more than three times wide as deep <bold>15</bold> tegmen, lateral view. The tips are inclined about 80° from the plane of penis guide main body. Parameres slightly shorter than the penis guide <bold>16</bold> penis <bold>17</bold> tip of penis. Scale bars: 1 mm (<bold>11, 13, 16</bold>); 0.5 mm (<bold>14, 15, 17</bold>).</p></caption><graphic xmlns:xlink="http://www.w3.org/1999/xlink" xlink:href="zookeys-915-107-g003.jpg" position="float" orientation="portrait" xlink:type="simple" id="oo_383102.jpg"><uri content-type="original_file" xlink:type="simple">https://binary.pensoft.net/fig/383102</uri></graphic></fig></tp:treatment-sec><tp:treatment-sec sec-type="description" id="SECID0EEPAC"><title>Description.</title><p><bold><italic>Body</italic></bold> outline (Figs <xref ref-type="fig" rid="F1">1</xref>–<xref ref-type="fig" rid="F2">4</xref>) broad oval, 1.35× as long as wide, broadest behind middle of elytra. Dorsum convex and glabrous, except few hairs on head near eyes. Interocular distance 2.7× as wide as eye. Pronotum with fine punctures. Elytra with large shallow punctures, separated by 1–2 diameters, interspaces between punctures smooth, shiny.</p><p><bold><italic>Head</italic></bold> creamy white. <bold><italic>Pronotum</italic></bold> creamy white with seven black spots forming triple VVV, with two pairs of additional small spots lateral to large mediolateral spots. <bold><italic>Elytra</italic></bold> orange-red, shiny, with one pair of rounded black spots lying slightly behind the half length of elytra (see Table <xref ref-type="table" rid="T1">1</xref>), in the middle between suture and lateral margin or eliptical, extended to the suture, which bears a narrow (quarter of width of scutellum) black stripe. Pronotum and elytra with explanate lateral margins transparent.</p><p>Prosternal intercoxal process (Fig. <xref ref-type="fig" rid="F2">5</xref>) narrow, with a pair of carinae extending over two-thirds of the prosternum length. Ventral side of thorax black, mesepimeron white with narrow black margins. Epipleuron 8× narrower than body width. Scutellum 13× narrower than body width (Fig. <xref ref-type="fig" rid="F1">1</xref>).</p><p><bold><italic>Abdomen</italic></bold> with ventrites completely black. Abdominal postcoxal line (Fig. <xref ref-type="fig" rid="F2">6</xref>) bifurcated with the main branch parallel to the posterior margin of the ventrite 1, almost reaching lateral margin, secondary branch oblique (45°) separated from the main branch and from the coxal cavity.</p><p><bold><italic>Legs</italic></bold> orange-brown, coxae black, fore coxae with white spot. Tarsal claws with basal tooth.</p><p>Male <bold><italic>genitalia</italic></bold> (Figs <xref ref-type="fig" rid="F2">7–10</xref>) with penis guide of tegmen in outer view (Fig. <xref ref-type="fig" rid="F2">7</xref>) bifurcated; penis guide slightly constricted before tips. Tips longer than wide, parabolic shape between tips less than two-times as wide as deep. Parameres as long as penis guide, clavate, truncate at apices with dense and long hairs. Penis guide in lateral view (Fig. <xref ref-type="fig" rid="F2">8</xref>) gradually narrowed. Tips in lateral view inclined at about 45° from main body plane. Penis (Fig. <xref ref-type="fig" rid="F2">9</xref>) with well-developed basal capsule with inner and outer arms subequal; penis apex strongly narrowed, then enlarged to wide soft tip (Fig. <xref ref-type="fig" rid="F2">10</xref>).</p><p><bold><italic>Body measurements</italic></bold>: in mm; first value belongs to holotype, others to paratypes (smallest, largest, and most beautiful, i.e. female in Fig. <xref ref-type="fig" rid="F1">1</xref>, of the paratypes); <bold><abbrev xmlns:xlink="http://www.w3.org/1999/xlink" xlink:title="total body length" id="ABBRID0EKCAE" xlink:type="simple">BL</abbrev></bold> = 3.87, 3.76, 4.31, 4.05; <bold><abbrev xmlns:xlink="http://www.w3.org/1999/xlink" xlink:title="body width" id="ABBRID0EPCAE" xlink:type="simple">BW</abbrev></bold> = 2.89, 2.87, 3.35, 2.92; <bold><abbrev xmlns:xlink="http://www.w3.org/1999/xlink" xlink:title="head width" id="ABBRID0EUCAE" xlink:type="simple">HW</abbrev></bold> = 1.01, 0.96, 1.12, 1.03; <bold><abbrev xmlns:xlink="http://www.w3.org/1999/xlink" xlink:title="pronotal length" id="ABBRID0EZCAE" xlink:type="simple">PL</abbrev></bold> = 0.88, 0.74, 0.88, 0.80; <bold><abbrev xmlns:xlink="http://www.w3.org/1999/xlink" xlink:title="pronotal width" id="ABBRID0E5CAE" xlink:type="simple">PW</abbrev></bold> = 1.90, 1.92, 2.21, 2.08; <bold><abbrev xmlns:xlink="http://www.w3.org/1999/xlink" xlink:title="elytral length" id="ABBRID0EDDAE" xlink:type="simple">EL</abbrev></bold> = 2.79, 2.87, 3.21, 3.16.</p><sec sec-type="Key to the Iranian Oenopia" id="SECID0EHDAE"><title>Key to the Iranian <italic><tp:taxon-name><tp:taxon-name-part taxon-name-part-type="genus" reg="Oenopia">Oenopia</tp:taxon-name-part></tp:taxon-name></italic></title><table-wrap content-type="key" position="anchor" orientation="portrait"><table id="TID0EAHAC" rules="all"><tbody><tr><td rowspan="1" colspan="1">1</td><td rowspan="1" colspan="1">Main elytral colour light (beige, pink, or orange) with dark spots and lines. Pronotum light with separate dark spots</td><td rowspan="1" colspan="1">
                      <bold>2</bold>
                    </td></tr><tr><td rowspan="1" colspan="1">–</td><td rowspan="1" colspan="1">Elytra black with light spots or at least light fore margin. Pronotum black with light anterior and lateral margins</td><td rowspan="1" colspan="1">
                      <bold><italic><tp:taxon-name><tp:taxon-name-part taxon-name-part-type="genus" reg="Oenopia">O.</tp:taxon-name-part> <tp:taxon-name-part taxon-name-part-type="species" reg="oncina">oncina</tp:taxon-name-part></tp:taxon-name></italic></bold>
                    </td></tr><tr><td rowspan="1" colspan="1">2</td><td rowspan="1" colspan="1">Elytra beige, pink, or orange to red, with rounded dark spots at least in posterior half. Mesepimeron white with narrow black margins; metaepimera and metepisterna dark. Tarsal claw with basal tooth</td><td rowspan="1" colspan="1">
                      <bold>3</bold>
                    </td></tr><tr><td rowspan="1" colspan="1">–</td><td rowspan="1" colspan="1">Elytra beige with small dark dots in anterior half and irregular lines in posterior half. Mesepimera, metaepimera, and metepisterna pale. Tarsal claw without tooth</td><td rowspan="1" colspan="1">
                      <bold><italic><tp:taxon-name><tp:taxon-name-part taxon-name-part-type="genus" reg="Oenopia">O.</tp:taxon-name-part> <tp:taxon-name-part taxon-name-part-type="species" reg="montana">montana</tp:taxon-name-part></tp:taxon-name></italic></bold>
                    </td></tr><tr><td rowspan="1" colspan="1">3</td><td rowspan="1" colspan="1">Elytra with up to 16 spots (pattern 2+2+1+3), either black or brown with lighter center. Penis guide with tip curved upwards in right angle</td><td rowspan="1" colspan="1">
                      <bold><italic><tp:taxon-name><tp:taxon-name-part taxon-name-part-type="genus" reg="Oenopia">O.</tp:taxon-name-part> <tp:taxon-name-part taxon-name-part-type="species" reg="conglobata">conglobata</tp:taxon-name-part></tp:taxon-name></italic></bold>
                    </td></tr><tr><td rowspan="1" colspan="1">–</td><td rowspan="1" colspan="1">Elytra with one pair of black spots behind center. Penis guide with tip slightly curved upwards at 45° angle</td><td rowspan="1" colspan="1">
                      <bold><italic><tp:taxon-name><tp:taxon-name-part taxon-name-part-type="genus" reg="Oenopia">O.</tp:taxon-name-part> <tp:taxon-name-part taxon-name-part-type="species" reg="shirkuhensis">shirkuhensis</tp:taxon-name-part></tp:taxon-name></italic></bold>
                    </td></tr></tbody></table></table-wrap></sec></tp:treatment-sec><tp:treatment-sec><!--Section generated to contain objects referenced in tp:taxon-treatment.--><table-wrap id="T1" position="float" orientation="portrait"><label>Table 1.</label><caption><p>Comparative body and pattern measurements of <italic><tp:taxon-name><tp:taxon-name-part taxon-name-part-type="genus" reg="Oenopia">Oenopia</tp:taxon-name-part> <tp:taxon-name-part taxon-name-part-type="species" reg="shirkuhensis">shirkuhensis</tp:taxon-name-part></tp:taxon-name></italic>, related <italic><tp:taxon-name><tp:taxon-name-part taxon-name-part-type="genus" reg="Oenopia">O.</tp:taxon-name-part> <tp:taxon-name-part taxon-name-part-type="species" reg="conglobata">conglobata</tp:taxon-name-part></tp:taxon-name></italic> and visually similar <italic><tp:taxon-name><tp:taxon-name-part taxon-name-part-type="genus" reg="Adalia">A.</tp:taxon-name-part> <tp:taxon-name-part taxon-name-part-type="species" reg="bipunctata">bipunctata</tp:taxon-name-part></tp:taxon-name></italic>. A: body length/width ratio; B: position of centre of the main elytral spot as relative longitudinal distance from the front margin of elytra; C: distance of the centres of the main elytral spots as transversal distance relative to the width of elytra.</p></caption><table id="TID0E5OAE" rules="all"><tbody><tr><th rowspan="1" colspan="1"/><th rowspan="1" colspan="1">A</th><th rowspan="1" colspan="1">B</th><th rowspan="1" colspan="1">C</th></tr><tr><td rowspan="1" colspan="1"><italic><tp:taxon-name><tp:taxon-name-part taxon-name-part-type="genus" reg="Oenopia">O.</tp:taxon-name-part> <tp:taxon-name-part taxon-name-part-type="species" reg="shirkuhensis">shirkuhensis</tp:taxon-name-part></tp:taxon-name></italic> sp. nov.</td><td rowspan="1" colspan="1">1.32–1.39</td><td rowspan="1" colspan="1">52–53%</td><td rowspan="1" colspan="1">50–53%</td></tr><tr><td rowspan="1" colspan="1">
                <italic><tp:taxon-name><tp:taxon-name-part taxon-name-part-type="genus" reg="Oenopia">O.</tp:taxon-name-part> <tp:taxon-name-part taxon-name-part-type="species" reg="conglobata">conglobata</tp:taxon-name-part></tp:taxon-name></italic>
              </td><td rowspan="1" colspan="1">1.30–1.49</td><td rowspan="1" colspan="1">50–54%</td><td rowspan="1" colspan="1">38–46%</td></tr><tr><td rowspan="1" colspan="1">
                <italic><tp:taxon-name><tp:taxon-name-part taxon-name-part-type="genus" reg="Adalia">A.</tp:taxon-name-part> <tp:taxon-name-part taxon-name-part-type="species" reg="bipunctata">bipunctata</tp:taxon-name-part></tp:taxon-name></italic>
              </td><td rowspan="1" colspan="1">1.37–1.50</td><td rowspan="1" colspan="1">46–48%</td><td rowspan="1" colspan="1">59–63%</td></tr></tbody></table></table-wrap></tp:treatment-sec></tp:taxon-treatment>
